# Supplementary material for: SciPhon: a data analysis software for nuclear resonant inelastic X-ray scattering with applications to Fe, Kr, Sn, Eu and Dy
Source: J Synchrotron Radiat. 2018 Aug 21;25(Pt 5):1581–99. doi: 10.1107/S1600577518009487 (PMC6140397; doi:10.1107/S1600577518009487)
Supplement: Supplementary file 1 [file s-25-01581-sup1.txt]

SnO		SnO2		Kr at 2 Gpa		EuO		Eu2O3		Dy
E (meV)	g(E) (1/eV)	E (meV)	g(E) (1/eV)	E (meV)	g(E) (1/eV)	E (meV)	g(E) (1/eV)	E (meV)	g(E) (1/eV)	E (meV)	g(E) (1/eV)
0	0	0	0	0	0	0	0	0	0	0	0
0.319381235	0.171118521	0.499079695	0.051516358	0.397123077	1.321704251	0.247700662	0.03165251	0.247461792	0.059775512	0.200023689	0.073940792
0.638762469	0.687940354	0.998159391	0.207477657	0.794246154	5.301201004	0.495401325	0.128274162	0.494923585	0.239414559	0.400047378	0.29725535
0.958143704	1.557028695	1.497239086	0.471287669	1.191369231	11.97300976	0.743101987	0.294110621	0.742385377	0.539675518	0.600071067	0.672833769
1.277524938	2.784517279	1.996318782	0.847389815	1.588492308	21.38736736	0.990802649	0.534869412	0.98984717	0.961628718	0.800094756	1.204783743
1.596906173	4.377141974	2.495398477	1.33586766	1.985615385	33.6016428	1.238503311	0.858435651	1.237308962	1.506720228	1.000118445	1.898454625
1.916287407	6.342496125	2.994478173	1.922205595	2.382738462	48.81742248	1.486203974	1.275723927	1.484770755	2.176894401	1.200142134	2.759347249
2.235668642	8.687029955	3.493557868	2.52428137	2.779861538	68.02242085	1.733904636	1.796066168	1.732232547	2.974472018	1.400165823	3.79097354
2.555049876	11.41911565	3.992637563	3.522403027	3.176984615	84.22595005	1.981605298	2.431380393	1.97969434	3.902075642	1.600189512	5.330352761
2.874431111	14.55091421	4.491717259	4.516551335	3.574107692	105.5433241	2.22930596	3.195941197	2.227156132	4.962662447	1.800213201	6.10505358
3.193812345	18.02484905	4.990796954	5.843394749	3.971230769	135.2276198	2.477006623	4.098317991	2.474617925	6.159547187	2.00023689	6.98527198
3.51319358	20.59955423	5.48987665	6.750575696	4.368353846	177.7622129	2.724707285	5.156183336	2.722079717	7.496920783	2.200260579	10.05331083
3.832574814	24.8177418	5.988956345	8.793310543	4.765476923	230.8414058	2.972407947	6.278544988	2.969541509	8.979432797	2.400284268	12.1815601
4.151956049	30.68312204	6.488036041	10.22205669	5.1626	266.3151417	3.220108609	6.664191006	3.217003302	10.611586	2.600307957	13.80972399
4.471337283	36.19603288	6.987115736	11.39905651	5.559723077	284.4867184	3.467809272	9.954198599	3.464465094	12.39748476	2.800331646	15.36786741
4.790718518	41.1114036	7.486195431	13.81021174	5.956846154	308.323495	3.715509934	12.58377534	3.711926887	14.37675611	3.000355335	18.33540581
5.110099753	45.32154439	7.985275127	17.19897248	6.353969231	324.1328407	3.963210596	13.90961679	3.959388679	16.53258709	3.200379024	22.73329878
5.429480987	50.80576873	8.484354822	19.70929971	6.751092308	343.6824641	4.210911258	16.49865144	4.206850472	19.05285418	3.400402713	26.06200839
5.748862222	66.54343721	8.983434518	22.93335523	7.148215385	347.1150725	4.458611921	15.6344388	4.454312264	21.89150129	3.600426402	26.84978421
6.068243456	85.8141422	9.482514213	27.02903528	7.545338462	332.8390068	4.706312583	20.29754675	4.701774057	25.30288045	3.800450091	28.65835896
6.387624691	101.2732471	9.981593909	32.34607499	7.942461538	327.9101947	4.954013245	24.29760565	4.949235849	26.62890782	4.00047378	32.97959712
6.707005925	100.8238072	10.4806736	37.92622799	8.339584615	271.2509934	5.201713907	26.77282168	5.196697642	27.27134253	4.200497469	38.65303239
7.02638716	99.60708731	10.9797533	45.2457726	8.736707692	277.4399858	5.44941457	32.65874505	5.444159434	30.93876812	4.400521158	38.78616262
7.345768394	109.3030072	11.47883299	52.78919764	9.133830769	297.3153894	5.697115232	36.14215859	5.691621226	35.57392707	4.600544847	44.46696032
7.665149629	114.359373	11.97791269	57.89310872	9.530953846	285.648769	5.944815894	42.32807354	5.939083019	40.48242584	4.800568536	53.3344441
7.984530863	124.0725719	12.47699239	63.56455223	9.928076923	333.6332218	6.192516556	46.63559681	6.186544811	44.57289558	5.000592225	54.92884647
8.303912098	136.3517736	12.97607208	74.14936346	10.3252	326.5067132	6.440217219	47.42113948	6.434006604	48.2822178	5.200615914	59.50784939
8.623293332	154.0083847	13.47515178	95.84790876	10.72232308	276.4104695	6.687917881	52.75635022	6.681468396	52.24323728	5.400639603	67.31318187
8.942674567	173.6180515	13.97423147	111.9781183	11.11944615	246.8238813	6.935618543	57.94510109	6.928930189	57.34242192	5.600663292	77.88791597
9.262055802	191.4499554	14.47331117	122.6548343	11.51656923	267.3457139	7.183319205	78.51865504	7.176391981	61.82441795	5.800686981	86.61944491
9.581437036	201.1410746	14.97239086	138.360085	11.91369231	158.2353127	7.431019868	90.79933315	7.423853774	67.94710128	6.00071067	98.61087475
9.900818271	189.5903916	15.47147056	147.0683543	12.31081538	97.44144063	7.67872053	92.79043956	7.671315566	71.67143406	6.200734359	112.0909039
10.22019951	156.8179197	15.97055025	156.6503844	12.70793846	79.50447768	7.926421192	100.3943852	7.918777358	74.01784984	6.400758048	136.0946053
10.53958074	130.5945742	16.46962995	156.5908027	13.10506154	99.38163766	8.174121854	111.4380579	8.166239151	79.69531266	6.600781737	164.6831826
10.85896197	121.1668825	16.96870964	150.4718626	13.50218462	81.60837378	8.421822517	137.1163825	8.413700943	88.29925052	6.800805426	188.726224
11.17834321	115.6651301	17.46778934	121.0531429	13.89930769	94.77944008	8.669523179	164.5273652	8.661162736	97.94750807	7.000829115	198.4621245
11.49772444	105.1917563	17.96686904	86.01673369	14.29643077	68.98908657	8.917223841	184.2053043	8.908624528	105.954991	7.200852804	201.1822528
11.81710568	114.4603033	18.46594873	68.75873169	14.69355385	18.54167203	9.164924503	223.3230693	9.156086321	113.7960785	7.400876493	195.4395567
12.13648691	130.3150521	18.96502843	64.12346455	15.09067692	12.77837337	9.412625166	233.2184264	9.403548113	120.9952594	7.600900182	191.4621924
12.45586815	134.6753604	19.46410812	66.88872442	15.4878	82.67232771	9.660325828	248.2752836	9.651009906	124.8215486	7.800923871	186.0581729
12.77524938	134.3562791	19.96318782	92.27778508	15.88492308	23.22735246	9.90802649	295.0045907	9.898471698	130.1170906	8.00094756	186.8146221
13.09463062	152.8299931	20.46226751	128.6129114	16.28204615	38.61285734	10.15572715	320.6937579	10.14593349	135.2264189	8.200971249	189.7708358
13.41401185	178.8156958	20.96134721	135.5117903	16.67916923	20.6543593	10.40342781	339.0098059	10.39339528	136.5794265	8.400994938	175.1746549
13.73339309	193.575862	21.4604269	115.8157905	17.07629231	22.76809255	10.65112848	315.108994	10.64085708	140.3727757	8.601018627	160.3343643
14.05277432	185.2298044	21.9595066	112.5277303	17.47341538	25.55075194	10.89882914	319.2786336	10.88831887	150.6178833	8.801042316	163.3140618
14.37215555	179.347504	22.45858629	110.2610145	17.87053846	45.61190809	11.1465298	318.9234696	11.13578066	162.0391795	9.001066005	171.6367793
14.69153679	161.9313707	22.95766599	99.01777023	18.26766154	28.80290939	11.39423046	312.6734604	11.38324245	168.2660828	9.201089694	164.5943407
15.01091802	144.9082129	23.45674569	91.367586	18.66478462	-43.44719563	11.64193113	288.8463975	11.63070425	176.9639542	9.401113383	154.8704441
15.33029926	142.3924887	23.95582538	110.671274	19.06190769	-25.60472579	11.88963179	283.3875818	11.87816604	195.1519715	9.601137072	163.5713667
15.64968049	150.8756166	24.45490508	106.293429	19.45903077	-50.51483246	12.13733245	274.6927976	12.12562783	212.3672019	9.801160761	192.0778707
15.96906173	146.721914	24.95398477	91.4093937	19.85615385	-92.30949824	12.38503311	277.9464166	12.37308962	218.0043172	10.00118445	189.1700091
16.28844296	128.7559042	25.45306447	79.65776333	20.25327692	55.34781749	12.63273377	244.1359244	12.62055142	205.1113316	10.20120814	188.5477779
16.6078242	95.17829023	25.95214416	61.9723023	20.6504	30.61672899	12.88043444	228.2400287	12.86801321	193.8866248	10.40123183	183.970773
16.92720543	94.91255457	26.45122386	59.83648417	21.04752308	-7.200407089	13.1281351	210.9971543	13.115475	193.5627019	10.60125552	187.2853381
17.24658666	129.2139537	26.95030355	55.92934458	21.44464615	12.35375844	13.37583576	195.6262204	13.36293679	200.2151075	10.80127921	213.5522254
17.5659679	137.7873467	27.44938325	52.99133324	21.84176923	47.51563464	13.62353642	220.1390249	13.61039858	219.5704966	11.00130289	232.8814043
17.88534913	127.5543159	27.94846294	52.30479145	22.23889231	-4.423706789	13.87123709	205.7085618	13.85786038	242.2794249	11.20132658	229.1833472
18.20473037	103.083154	28.44754264	46.56804451	22.63601538	17.58156591	14.11893775	218.7657948	14.10532217	243.6341736	11.40135027	218.0840767
18.5241116	108.9846025	28.94662234	48.86416479	23.03313846	64.66075084	14.36663841	189.3644477	14.35278396	243.074339	11.60137396	229.9341637
18.84349284	109.892692	29.44570203	60.96698114	23.43026154	3.223598663	14.61433907	153.5195134	14.60024575	240.455643	11.80139765	236.5718883
19.16287407	74.52678466	29.94478173	71.09641368	23.82738462	47.05063001	14.86203974	171.428941	14.84770755	242.5807302	12.00142134	236.527455
19.48225531	54.87527892	30.44386142	73.77414488	24.22450769	24.30952855	15.1097404	143.3872605	15.09516934	242.1248398	12.20144503	243.9363554
19.80163654	66.91990473	30.94294112	79.15849329	24.62163077	-21.41183896	15.35744106	161.5920741	15.34263113	233.4986753	12.40146872	230.221211
20.12101778	68.29199942	31.44202081	89.89539614	25.01875385	50.83942626	15.60514172	135.5604894	15.59009292	222.6859279	12.60149241	254.4013221
20.44039901	78.62757704	31.94110051	74.50511003	25.41587692	-68.85729739	15.85284238	121.3263609	15.83755472	198.3519123	12.8015161	271.5727856
20.75978024	89.92848051	32.4401802	73.0177513	25.813	-1.14631942	16.10054305	98.67435695	16.08501651	187.6426423	13.00153978	279.491489
21.07916148	97.48144551	32.9392599	75.66596612	26.21012308	74.25901676	16.34824371	101.8709573	16.3324783	185.058931	13.20156347	301.5292843
21.39854271	108.7437914	33.43833959	78.70000062	26.60724615	27.55510045	16.59594437	146.1962583	16.57994009	159.3860894	13.40158716	306.3160382
21.71792395	110.783138	33.93741929	83.2584248	27.00436923	28.89505521	16.84364503	195.373885	16.82740189	142.2620224	13.60161085	342.18116
22.03730518	96.42459117	34.43649898	79.62675415	27.40149231	90.38905372	17.0913457	222.4825094	17.07486368	129.1258735	13.80163454	364.7659503
22.35668642	93.4480003	34.93557868	77.65034403	27.79861538	40.74065901	17.33904636	263.2792286	17.32232547	123.3573855	14.00165823	327.6920269
22.67606765	124.2889484	35.43465838	63.40138139	28.19573846	6.257493627	17.58674702	322.1168323	17.56978726	122.2135406	14.20168192	271.9655738
22.99544889	177.7929583	35.93373807	54.98822547	28.59286154	69.76918835	17.83444768	303.0338726	17.81724906	116.0972129	14.40170561	233.9665388
23.31483012	186.7252649	36.43281777	47.24846289	28.98998462	111.5280262	18.08214834	261.8197379	18.06471085	107.4639146	14.6017293	193.3867304
23.63421136	183.5040188	36.93189746	51.38691233	29.38710769	1.160320903	18.32984901	183.4931123	18.31217264	105.3378175	14.80175299	177.9530316
23.95359259	173.3786596	37.43097716	60.82329395	29.78423077	1.193641175	18.57754967	182.2687339	18.55963443	100.7970061	15.00177667	168.4312618
24.27297382	161.672329	37.93005685	67.80152947	30.18135385	1.156197493	18.82525033	128.7580713	18.80709623	95.37231958	15.20180036	168.2891643
24.59235506	139.6075913	38.42913655	74.40489909	30.57847692	1.528866931	19.07295099	140.0871558	19.05455802	104.6446389	15.40182405	158.2023071
24.91173629	112.0732838	38.92821624	68.26526448	30.9756	2.58910783	19.32065166	104.901794	19.30201981	121.3356022	15.60184774	150.9097775
25.23111753	97.20171447	39.42729594	71.1118943	31.37272308	3.835990956	19.56835232	159.3509453	19.5494816	116.371476	15.80187143	157.296644
25.55049876	76.63674595	39.92637563	75.30408906	31.76984615	4.364554023	19.81605298	148.4559711	19.7969434	116.257605	16.00189512	155.5596897
25.86988	44.50789955	40.42545533	65.71741207	32.16696923	3.776161881	20.06375364	108.8328489	20.04440519	119.2672523	16.20191881	155.2356924
26.18926123	36.46503002	40.92453503	48.3019872	32.56409231	2.978978745	20.3114543	63.30781245	20.29186698	135.1596455	16.4019425	169.9894394
26.50864247	17.41670573	41.42361472	39.77769851	32.96121538	2.468570769	20.55915497	51.92921854	20.53932877	143.7073582	16.60196619	161.6001042
26.8280237	31.95479626	41.92269442	30.24744167	33.35833846	2.197007321	20.80685563	61.48269611	20.78679057	139.6520044	16.80198988	168.7327463
27.14740494	21.71556303	42.42177411	20.36073065	33.75546154	1.770025537	21.05455629	125.655753	21.03425236	137.5937254	17.00201356	135.6854114
27.46678617	28.33569512	42.92085381	18.180497	34.15258462	1.151633612	21.30225695	50.55970493	21.28171415	141.2985459	17.20203725	131.153456
27.7861674	48.27778994	43.4199335	14.35570822	34.54970769	0.655625389	21.54995762	34.57919163	21.52917594	137.5647373	17.40206094	137.345301
28.10554864	37.51514186	43.9190132	13.09122595	34.94683077	-0.172963511	21.79765828	2.786572083	21.77663774	136.2105669	17.60208463	113.068663
28.42492987	40.69191225	44.41809289	15.89045091	35.34395385	-0.532059497	22.04535894	42.78751533	22.02409953	121.7978644	17.80210832	109.6018936
28.74431111	23.41609381	44.91717259	16.04261252	35.74107692	-0.107681694	22.2930596	24.13130824	22.27156132	118.7695609	18.00213201	119.5610288
29.06369234	17.80796295	45.41625228	12.31633786	36.1382	0.460530875	22.54076026	32.55805971	22.51902311	130.4005037	18.2021557	102.7613505
29.38307358	33.91777627	45.91533198	18.3031133	36.53532308	0.862403041	22.78846093	32.05098427	22.76648491	129.070968	18.40217939	131.3529024
29.70245481	30.58664864	46.41441168	16.68806109	36.93244615	1.131620546	23.03616159	84.23435644	23.0139467	118.8493454	18.60220308	113.3676966
30.02183605	21.95648142	46.91349137	16.19625061	37.32956923	0.796956811	23.28386225	53.80175848	23.26140849	108.4005465	18.80222677	95.67876249
30.34121728	20.07076418	47.41257107	8.526118241	37.72669231	-0.031998423	23.53156291	37.99900358	23.50887028	108.4308305	19.00225045	110.7815889
30.66059852	18.31599846	47.91165076	4.737941068	38.12381538	0.118381446	23.77926358	68.92350625	23.75633208	113.4438363	19.20227414	130.300234
30.97997975	37.82508333	48.41073046	3.324990522	38.52093846	-0.386727795	24.02696424	51.25843511	24.00379387	111.103628	19.40229783	141.6349713
31.29936098	41.21282741	48.90981015	4.372238029	38.91806154	-1.168657835	24.2746649	19.74536512	24.25125566	102.9018651	19.60232152	84.90276721
31.61874222	16.79240618	49.40888985	5.921408557	39.31518462	-1.542877644	24.52236556	26.57738003	24.49871745	89.10426416	19.80234521	67.65491799
31.93812345	7.695301723	49.90796954	7.13949353	39.71230769	-0.800090405	24.77006623	35.00205268	24.74617925	80.70717408	20.0023689	104.160655
32.25750469	2.276797387	50.40704924	4.107348211	40.10943077	-0.45148041	25.01776689	40.19728712	24.99364104	73.31986849	20.20239259	95.5429098
32.57688592	3.712480438	50.90612893	1.641313493	40.50655385	-0.234689505	25.26546755	32.19334237	25.24110283	64.20397623	20.40241628	56.44035593
32.89626716	-0.374422317	51.40520863	-0.83224366	40.90367692	-0.169277627	25.51316821	37.66620251	25.48856462	65.34958273	20.60243997	92.57621212
33.21564839	-18.50084554	51.90428832	1.58314084	41.3008	-0.41233791	25.76086887	5.820816392	25.73602642	47.04078794	20.80246366	91.13579135
33.53502963	-11.34869784	52.40336802	5.185109387	41.69792308	-0.693299147	26.00856954	19.55251935	25.98348821	42.98807228	21.00248734	79.91607541
33.85441086	-8.745534008	52.90244772	1.714567389	42.09504615	-0.130560915	26.2562702	29.69214576	26.23095	39.06398661	21.20251103	90.43661774
34.1737921	6.76247288	53.40152741	-0.732311417	42.49216923	0.043691854	26.50397086	26.25153754	26.47841179	38.80191826	21.40253472	87.75232885
34.49317333	23.04645247	53.90060711	1.208721328	42.88929231	-0.078629634	26.75167152	4.649653649	26.72587358	40.45486947	21.60255841	74.3389591
34.81255456	9.581510378	54.3996868	2.338921531	43.28641538	-0.234744506	26.99937219	2.62452269	26.97333538	32.99180299	21.8025821	63.47172007
35.1319358	3.314989954	54.8987665	3.408429727	43.68353846	0.028083562	27.24707285	7.794759044	27.22079717	26.56538089	22.00260579	73.29242468
35.45131703	-9.709142438	55.39784619	1.802902692	44.08066154	-0.06730287	27.49477351	40.55882636	27.46825896	20.57282342	22.20262948	45.37514986
35.77069827	-5.756425577	55.89692589	1.279713535	44.47778462	0.15277336	27.74247417	42.42326982	27.71572075	7.768462064	22.40265317	41.15664948
36.0900795	18.77799636	56.39600558	2.475683816	44.87490769	0.233248914	27.99017483	11.70239532	27.96318255	8.110995337	22.60267686	46.28485088
36.40946074	22.0061598	56.89508528	-1.422845557	45.27203077	-0.27003341	28.2378755	-27.33393468	28.21064434	13.43719744	22.80270055	85.37005696
36.72884197	16.13386088	57.39416497	1.481730884	45.66915385	-0.465892978	28.48557616	-7.822573638	28.45810613	11.09931411	23.00272423	48.6093151
37.04822321	19.80515982	57.89324467	5.505583433	46.06627692	-0.414758939	28.73327682	32.66765435	28.70556792	3.865531416	23.20274792	36.33954313
37.36760444	12.23452696	58.39232437	7.16757375	46.4634	-0.59631484	28.98097748	18.32812576	28.95302972	2.787548415	23.40277161	62.07851494
37.68698568	-0.961490173	58.89140406	1.693371396			29.22867815	-3.377344217	29.20049151	-2.025478913	23.6027953	54.78340598
38.00636691	24.65211396	59.39048376	0.172627963			29.47637881	-19.83163342	29.4479533	11.21470518	23.80281899	51.1665784
38.32574814	40.97430531	59.88956345	5.723950448			29.72407947	-20.86620257	29.69541509	6.124507092	24.00284268	5.79098534
38.64512938	25.89741703	60.38864315	7.036813678			29.97178013	-46.01916987	29.94287689	8.470268995	24.20286637	5.541876525
38.96451061	17.60675096	60.88772284	6.6178463			30.21948079	26.01770383	30.19033868	14.95435224	24.40289006	20.86916369
39.28389185	8.771902979	61.38680254	5.166742027			30.46718146	-8.342327604	30.43780047	4.403323035	24.60291375	40.68952055
39.60327308	11.88423793	61.88588223	3.663905762			30.71488212	2.899533289	30.68526226	9.328197462	24.80293744	38.54204985
39.92265432	19.28934723	62.38496193	1.722605617			30.96258278	-6.347972991	30.93272406	14.70945933	25.00296112	26.85435495
40.24203555	23.85045523	62.88404162	3.943881408			31.21028344	-6.859881707	31.18018585	17.20874386	25.20298481	17.31813704
40.56141679	11.38479562	63.38312132	7.094834967			31.45798411	5.707073957	31.42764764	8.220819764	25.4030085	30.68925073
40.88079802	-4.547021138	63.88220102	11.07257027			31.70568477	-32.19860353	31.67510943	8.648204622	25.60303219	36.7631705
41.20017926	15.45824575	64.38128071	9.240778316			31.95338543	16.9678454	31.92257123	7.869092314	25.80305588	16.99234583
41.51956049	11.69825797	64.88036041	6.742419687			32.20108609	-25.24037036	32.17003302	22.16037465	26.00307957	22.70191397
41.83894172	-12.60921676	65.3794401	7.093764219			32.44878675	-18.29820498	32.41749481	11.23026565	26.20310326	38.88858088
42.15832296	-0.929937814	65.8785198	5.248380188			32.69648742	-19.09121211	32.6649566	5.428183019	26.40312695	26.33607687
42.47770419	7.891739722	66.37759949	5.352028774			32.94418808	-10.59575297	32.9124184	1.777703672	26.60315064	-0.817847954
42.79708543	9.918818804	66.87667919	7.29232338			33.19188874	-8.635036036	33.15988019	7.150788392	26.80317433	26.48633498
43.11646666	10.45961923	67.37575888	6.23565982			33.4395894	11.40783037	33.40734198	10.12904614	27.00319801	8.585575388
43.4358479	6.743278276	67.87483858	8.183744788			33.68729007	4.461101905	33.65480377	-2.048038746	27.2032217	20.04615516
43.75522913	-13.65680098	68.37391827	6.451978969			33.93499073	-18.47117294	33.90226557	0.13291776	27.40324539	19.52928906
44.07461037	-21.57572283	68.87299797	6.343431516			34.18269139	-7.709337443	34.14972736	9.889092894	27.60326908	18.51662368
44.3939916	-1.751741576	69.37207766	4.847455926			34.43039205	-13.83875766	34.39718915	14.14240848	27.80329277	8.187888001
44.71337283	-0.454034893	69.87115736	5.255614554			34.67809272	-12.90812794	34.64465094	9.484180984	28.00331646	5.007028624
45.03275407	1.032119321	70.37023706	9.951006402			34.92579338	-4.893087464	34.89211274	6.699899669	28.20334015	14.64741574
45.3521353	4.197043042	70.86931675	5.813187838			35.17349404	-12.83477507	35.13957453	17.94293295	28.40336384	-35.58769432
45.67151654	-3.937888513	71.36839645	4.880829193			35.4211947	-18.75183582	35.38703632	9.214928608	28.60338753	-38.15068442
45.99089777	7.990051892	71.86747614	8.324215554			35.66889536	38.97583868	35.63449811	12.49300112	28.80341122	-12.68490332
46.31027901	24.10067631	72.36655584	7.585770867			35.91659603	1.612947661	35.88195991	20.68199117	29.0034349	-12.88898963
46.62966024	19.14827975	72.86563553	3.863386167			36.16429669	-28.16057577	36.1294217	-0.726655864	29.20345859	-2.030936643
46.94904148	6.229367016	73.36471523	1.257928202			36.41199735	-6.164271499	36.37688349	8.766415106	29.40348228	-5.194328586
47.26842271	2.15387872	73.86379492	2.347351497			36.65969801	32.33688385	36.62434528	0.22581895	29.60350597	-37.63219564
47.58780395	-8.59623014	74.36287462	0.632145547			36.90739868	2.898010827	36.87180708	18.7242883	29.80352966	-17.48723853
47.90718518	-10.14488596	74.86195431	-0.415821284			37.15509934	4.782229275	37.11926887	18.54508944	30.00355335	11.40028351
48.22656641	-6.419845624	75.36103401	2.761743033			37.4028	-9.846578081	37.36673066	7.399415285	30.20357704	-10.2692095
48.54594765	-14.94263487	75.86011371	2.631636983			37.65050066	-3.959776671	37.61419245	-0.241500067	30.40360073	-5.604919141
48.86532888	-13.05084276	76.3591934	3.63181553			37.89820132	-2.997327295	37.86165425	8.613329868	30.60362442	1.339145791
49.18471012	5.174874417	76.8582731	4.298279919			38.14590199	-6.357252006	38.10911604	3.45025482	30.80364811	-8.637702656
49.50409135	6.462942786	77.35735279	4.852650458			38.39360265	-14.70269829	38.35657783	-7.598384372	31.00367179	-10.68446689
49.82347259	-0.544483316	77.85643249	7.449651345			38.64130331	12.09828371	38.60403962	-0.683821214	31.20369548	6.525899819
50.14285382	1.952387879	78.35551218	6.761621216			38.88900397	-3.062328635	38.85150142	12.15711223	31.40371917	-0.727379983
50.46223506	3.843314629	78.85459188	7.824911025			39.13670464	-2.833715242	39.09896321	29.00881585	31.60374286	-30.47146558
50.78161629	2.840779085	79.35367157	5.947883562			39.3844053	-2.706135866	39.346425	17.78558343	31.80376655	-27.01262036
51.10099753	1.999180683	79.85275127	4.830474378			39.63210596	-2.686112672	39.59388679	6.955567858	32.00379024	-40.12148278
51.42037876	3.132260709	80.35183096	3.344514578			39.87980662	-2.612018059	39.84134858	6.808483319	32.20381393	-62.34758338
51.73975999	-2.958414717	80.85091066	3.216766465			40.12750728	-2.529688982	40.08881038	13.12861681	32.40383762	-13.27651434
52.05914123	1.396554696	81.34999036	3.977114998			40.37520795	-2.301933374	40.33627217	20.63284119	32.60386131	-22.9887068
52.37852246	9.801290373	81.84907005	2.088249189			40.62290861	-2.057605833	40.58373396	18.42991164	32.803885	-21.54548348
52.6979037	0.543187394	82.34814975	0.857327596			40.87060927	-1.908177238	40.83119575	-2.751738901	33.00390868	5.617461599
53.01728493	-5.485252729	82.84722944	1.568406038			41.11830993	-1.646072774	41.07865755	12.91495936	33.20393237	0.360781225
53.33666617	-3.594662449	83.34630914	6.162567729			41.3660106	-1.57464176	41.32611934	13.68086983	33.40395606	-17.665077
53.6560474	2.257938558	83.84538883	7.988770247			41.61371126	-1.464891487	41.57358113	15.43796477	33.60397975	-25.79421142
53.97542864	3.080324161	84.34446853	5.535305117			41.86141192	-1.181875138	41.82104292	12.35418887	33.80400344	17.8088686
54.29480987	1.711877997	84.84354822	2.22308217			42.10911258	-1.053670298	42.06850472	12.79125104	34.00402713	28.69540616
54.61419111	8.135187957	85.34262792	0.343256242			42.35681325	-0.949520874	42.31596651	6.433888967	34.20405082	-33.61180413
54.93357234	21.59938944	85.84170761	3.316069695			42.60451391	-1.057469458	42.5634283	12.29812393	34.40407451	-32.12925076
55.25295357	9.631562361	86.34078731	6.683646701			42.85221457	-0.967829198	42.81089009	14.02027795	34.6040982	-0.900525824
55.57233481	-3.244098072	86.83986701	3.726809422			43.09991523	-0.955333222	43.05835189	4.479955303	34.80412189	11.64787598
55.89171604	-9.239542882	87.3389467	0.795196768			43.34761589	-0.990433805	43.30581368	3.407032034	35.00414557	-10.64601319
56.21109728	-8.043137688	87.8380264	3.692010966			43.59531656	-1.085891746	43.55327547	15.89763436	35.20416926	4.974905022
56.53047851	-8.975871135	88.33710609	4.763479594			43.84301722	-1.068224909	43.80073726	-0.408753811	35.40419295	5.420030868
56.84985975	-4.65434709	88.83618579	3.707865713			44.09071788	-1.052067845	44.04819906	-4.477190714	35.60421664	17.73102131
57.16924098	7.208868769	89.33526548	2.007125778			44.33841854	-0.990330553	44.29566085	-11.3284088	35.80424033	-1.4977168
57.48862222	4.845167755	89.83434518	2.058167388			44.58611921	-1.094169771	44.54312264	1.684853762	36.00426402	-7.199656971
57.80800345	-6.645692775	90.33342487	4.414476548			44.83381987	-1.071316505	44.79058443	-0.057396318	36.20428771	-19.38099915
58.12738469	-10.09182318	90.83250457	3.76607917			45.08152053	-1.111709769	45.03804623	6.120404691	36.4043114	-25.51660878
58.44676592	-3.544705474	91.33158426	3.707624839			45.32922119	-1.152440852	45.28550802	5.528030004	36.60433509	-10.4725194
58.76614715	4.515892638	91.83066396	3.11672747			45.57692185	-0.96485988	45.53296981	14.1651467	36.80435878	-8.174220529
59.08552839	8.757230076	92.32974365	3.213769831			45.82462252	-0.950448957	45.7804316	7.393845115	37.00438246	-9.882669217
59.40490962	20.16389448	92.82882335	2.085360907			46.07232318	-0.875583153	46.0278934	1.264970057	37.20440615	-4.883794027
59.72429086	20.75957761	93.32790305	2.889536983			46.32002384	-1.025720255	46.27535519	-2.996240644	37.40442984	25.66216878
60.04367209	20.26184295	93.82698274	3.568626927			46.5677245	-1.120240567	46.52281698	5.96938067	37.60445353	6.262189876
60.36305333	14.54502658	94.32606244	2.846497295			46.81542517	-1.041885362	46.77027877	3.71732431	37.80447722	-19.2358436
60.68243456	4.555850978	94.82514213	4.864947806			47.06312583	-1.111991846	47.01774057	3.409921082	38.00450091	8.858091221
61.0018158	14.65749087	95.32422183	3.637679454			47.31082649	-1.089524192	47.26520236	6.37481542	38.2045246	15.73363661
61.32119703	12.9878978	95.82330152	1.180545073			47.55852715	-1.14419561	47.51266415	12.23668594	38.40454829	-6.409104283
61.64057827	1.376401318	96.32238122	2.42076043			47.80622781	-1.149047052	47.76012594	2.958880572	38.60457198	-9.319443548
61.9599595	-1.45859353	96.82146091	4.535079049			48.05392848	-1.136597738	48.00758774	-5.675471323	38.80459567	16.29036033
62.27934073	-6.884708032	97.32054061	4.594794701			48.30162914	-1.1088256	48.25504953	-4.792864023	39.00461935	-3.250387277
62.59872197	-9.971226216	97.8196203	2.681301437			48.5493298	-0.9227444	48.50251132	-11.24847768	39.20464304	-2.233067599
62.9181032	1.838949867	98.3187	0.752269924			48.79703046	-0.711898323	48.74997311	-10.66650839	39.40466673	-4.445682979
63.23748444	5.832129652	98.8177797	0.472463438			49.04473113	-0.523356942	48.99743491	-7.42658787	39.60469042	-20.50850516
63.55686567	-1.176259754	99.31685939	-0.637878628			49.29243179	-0.283832486	49.2448967	-11.73192007	39.80471411	-11.92817721
63.87624691	-2.626347778	99.81593909	1.254416009			49.54013245	-0.297969498	49.49235849	-1.4582304	40.0047378	24.93227785
64.19562814	-1.013910042	100.3150188	1.902158826			49.78783311	-0.166419865	49.73982028	2.291621345	40.20476149	6.653327845
64.51500938	0.353020752	100.8140985	0.346849159			50.03553377	-0.208858349	49.98728208	10.96329288	40.40478518	6.982703172
64.83439061	-7.115635114	101.3131782	2.360151921			50.28323444	-0.224328913	50.23474387	12.24522055	40.60480887	-18.01281749
65.15377185	-10.23172967	101.8122579	1.50456942			50.5309351	-0.100598107	50.48220566	9.261413021	40.80483256	-17.22405585
65.47315308	-1.351357441	102.3113376	-0.345791938			50.77863576	-0.191874308	50.72966745	20.40290912	41.00485624	-8.766408855
65.79253431	0.811239264	102.8104173	-0.64746265			51.02633642	-0.183935104	50.97712925	26.01802704	41.20487993	-11.9872913
66.11191555	4.443416051	103.309497	1.122829246			51.27403709	-0.140278016	51.22459104	9.270347439	41.40490362	-2.408483115
66.43129678	5.80733029	103.8085766	3.240874808			51.52173775	0.002449089	51.47205283	10.09190678	41.60492731	19.52770005
66.75067802	-0.384696149	104.3076563	0.428452			51.76943841	-0.039385905	51.71951462	2.632916742	41.804951	17.19726104
67.07005925	-2.794593585	104.806736	-1.538378463			52.01713907	-0.093096397	51.96697642	-3.313782936	42.00497469	-2.861336725
67.38944049	-0.656047641	105.3058157	0.745514722			52.26483974	-0.13356008	52.21443821	-3.839614414	42.20499838	4.676408947
67.70882172	12.18310184	105.8048954	1.036870154			52.5125404	-0.06928189	52.4619	-3.104219187	42.40502207	-11.64991763
68.02820296	11.44859886	106.3039751	0.070676615			52.76024106	-0.001714768	52.70936179	9.037396897	42.60504576	-3.294209469
68.34758419	1.5457061	106.8030548	0.470059692			53.00794172	6.508589766	52.95682358	10.05439679	42.80506945	-1.502138785
68.66696543	-0.09430983	107.3021345	0.56319056			53.25564238	0.195185453	53.20428538	-0.845184341	43.00509313	-4.383224836
68.98634666	1.388189995	107.8012142	1.08515033			53.50334305	0.174741699	53.45174717	17.15305636	43.20511682	0.351773084
69.30572789	-3.908455494	108.3002939	0.122969437			53.75104371	0.075810152	53.69920896	-3.057403541	43.40514051	14.32662119
69.62510913	-7.059128364	108.7993736	-0.873360337			53.99874437	0.122882826	53.94667075	3.615759709	43.6051642	39.23284251
69.94449036	-7.183744917	109.2984533	-1.486231285			54.24644503	0.130792907	54.19413255	-9.25612985	43.80518789	7.353099096
70.2638716	1.234332184	109.797533	-1.490097244			54.4941457	0.133060425	54.44159434	-4.924558074	44.00521158	15.75492993
70.58325283	3.647912506	110.2966127	-0.064498419			54.74184636	0.109797868	54.68905613	-6.955030536	44.20523527	25.49184377
70.90263407	0.979743789	110.7956924	0.76234177			54.98954702	0.131967579	54.93651792	-3.655055245	44.40525896	-5.181117673
71.2220153	4.546926006	111.2947721	-0.724215157			55.23724768	0.102412937	55.18397972	7.249153858	44.60528265	10.97938919
71.54139654	2.094467209	111.7938518	-1.075384437			55.48494834	0.052734479	55.43144151	7.263276898	44.80530634	17.66603476
71.86077777	-4.243473991	112.2929315	0.412328649			55.73264901	0.107867293	55.6789033	0.042177316	45.00533002	-2.020203773
72.180159	-0.818193223	112.7920112	1.241226662			55.98034967	0.047889139	55.92636509	7.808222811	45.20535371	0.994492841
72.49954024	-4.735428889	113.2910909	2.111129511			56.22805033	0.050918062	56.17382689	4.323322079	45.4053774	-0.617900896
72.81892147	0.000106418	113.7901706	2.465342602			56.47575099	0.147594505	56.42128868	20.53574864	45.60540109	-7.222849852
73.13830271	5.453305264	114.2892503	0.619398558			56.72345166	0.282857287	56.66875047	9.391319517	45.80542478	-12.90375147
73.45768394	1.544975995	114.7883299	-0.809793449			56.97115232	0.246916152	56.91621226	-0.502673672	46.00544847	-8.784882774
73.77706518	5.281386327	115.2874096	-0.451994318			57.21885298	0.232841829	57.16367406	-9.350544327	46.20547216	-20.5184254
74.09644641	2.24167619	115.7864893	0.049002002			57.46655364	0.245377096	57.41113585	-6.078375709	46.40549585	-17.37837013
74.41582765	-4.162110937	116.285569	-0.264505065			57.7142543	0.241104914	57.65859764	-0.101479032	46.60551954	-20.36357897
74.73520888	-5.26165984	116.7846487	-0.369654941			57.96195497	0.241809531	57.90605943	20.910452	46.80554323	-4.50331623
75.05459012	2.250476503	117.2837284	-0.440053209			58.20965563	0.268171484	58.15352123	-9.165283509	47.00556691	19.07683992
75.37397135	0.36534741	117.7828081	0.712637815			58.45735629	0.26913035	58.40098302	-8.175907879	47.2055906	-8.810547521
75.69335258	3.380998778	118.2818878	1.050502263			58.70505695	0.28927663	58.64844481	-4.701792431	47.40561429	-4.116373452
76.01273382	3.589336661	118.7809675	-0.402852848			58.95275762	0.263701132	58.8959066	-7.320230344	47.60563798	-3.510242916
76.33211505	8.831788745	119.2800472	0.626035014			59.20045828	0.238837675	59.1433684	-2.638919056	47.80566167	2.607659254
76.65149629	-2.938360204	119.7791269	1.5795513			59.44815894	0.304666893	59.39083019	0.649611128	48.00568536	1.218228826
76.97087752	-1.286420965	120.2782066	0.87258651			59.6958596	0.311339894	59.63829198	-9.119047983	48.20570905	-18.3880473
77.29025876	3.949601077	120.7772863	2.389755398			59.94356026	0.231919128	59.88575377	-5.823526145	48.40573274	-3.319421122
77.60963999	12.48349012	121.276366	2.13210009			60.19126093	0.15494557	60.13321557	-6.499348334	48.60575643	6.300016718
77.92902123	2.558763631	121.7754457	2.382766699			60.43896159	0.181105716	60.38067736	1.977740977	48.80578012	-14.14078878
78.24840246	0.20390336	122.2745254	2.7146447			60.68666225	0.230016934	60.62813915	-1.827378643	49.0058038	-27.68753108
78.5677837	0.209624261	122.7736051	1.930912966			60.93436291	0.185117969	60.87560094	-8.362259106	49.20582749	-0.870722046
78.88716493	0.216433542	123.2726848	1.659052078			61.18206358	0.145481486	61.12306274	-6.584750316	49.40585118	-8.745138217
79.20654616	0.224559993	123.7717645	-0.036139929			61.42976424	0.074417847	61.37052453	19.10753898	49.60587487	-3.036067732
79.5259274	0.232257838	124.2708442	0.075635136			61.6774649	0.075804078	61.61798632	0.204640524	49.80589856	18.54481351
79.84530863	0.236872416	124.7699239	0.02894566			61.92516556	0.034898554	61.86544811	-4.571934465	50.00592225	24.45024318
80.16468987	0.240034508	125.2690036	-0.38045595					62.11290991	-4.710218024	50.20594594	15.39399227
80.4840711	0.241244526	125.7680832	-0.402277614					62.3603717	-0.478581106	50.40596963	-15.71481799
80.80345234	0.240426319	126.2671629	0.114953865					62.60783349	-3.698735763	50.60599332	-5.868994916
81.12283357	0.238829529	126.7662426	0.905837255					62.85529528	-7.672035594	50.80601701	-4.377681863
81.44221481	0.23712708	127.2653223	0.000596605					63.10275708	-10.09111581	51.00604069	-18.22925807
81.76159604	0.236929557	127.764402	-0.792787188					63.35021887	-0.039109129	51.20606438	-13.13326956
82.08097728	0.239146657	128.2634817	-0.58420194					63.59768066	-0.038932264	51.40608807	-4.257063692
82.40035851	0.240137781	128.7625614	-0.50267407					63.84514245	-0.039564766	51.60611176	-1.157554887
82.71973974	0.238835441	129.2616411	-0.537304968					64.09260425	-0.040415052	51.80613545	-0.201765658
83.03912098	0.235956162	129.7607208	1.586371063					64.34006604	-0.040421685	52.00615914	9.786283674
83.35850221	0.232855553	130.2598005	0.004945704					64.58752783	-0.040307479	52.20618283	7.958302443
83.67788345	0.230455415	130.7588802	0.004764636					64.83498962	-0.04024411	52.40620652	-7.223058366
83.99726468	0.225328786	131.2579599	0.00467591					65.08245142	-0.040296614	52.60623021	15.64762899
84.31664592	0.21738401	131.7570396	0.00468696					65.32991321	-0.040890044	52.8062539	42.80219095
84.63602715	0.208694837	132.2561193	0.0047708					65.577375	-0.040363276	53.00627758	22.94534711
84.95540839	0.20148175	132.755199	0.004908436					65.82483679	-0.04013124	53.20630127	-2.126740993
85.27478962	0.194902804	133.2542787	0.005063789					66.07229858	-0.039074641	53.40632496	-8.770058418
85.59417086	0.188582457	133.7533584	0.005276019					66.31976038	-0.040912711	53.60634865	4.333225178
85.91355209	0.181937427	134.2524381	0.005364426					66.56722217	-0.044495312	53.80637234	3.650580404
86.23293332	0.173414525	134.7515178	0.005426438					66.81468396	-0.044075922	54.00639603	2.637594261
86.55231456	0.162808932	135.2505975	0.005449933					67.06214575	-0.042579269	54.20641972	1.269378426
86.87169579	0.152249378	135.7496772	0.005573771					67.30960755	-0.041444473	54.40644341	0.09145987
87.19107703	0.140008098	136.2487569	0.005683951					67.55706934	-0.041608084	54.6064671	0.101656171
87.51045826	0.124197392	136.7478365	0.005779391					67.80453113	-0.04138147	54.80649079	0.138339629
87.8298395	0.106305414	137.2469162	0.005850946					68.05199292	-0.038991191	55.00651447	0.100656761
88.14922073	0.09229894	137.7459959	0.005781991					68.29945472	-0.036683156	55.20653816	0.090862419
88.46860197	0.083397778	138.2450756	0.005723274					68.54691651	-0.036529584	55.40656185	0.086249635
88.7879832	0.077352693	138.7441553	0.005621246					68.7943783	-0.037595901	55.60658554	0.084691212
89.10736444	0.071672651	139.243235	0.005400363					69.04184009	-0.039990897	55.80660923	0.05787177
89.42674567	0.067562158	139.7423147	0.005109426					69.28930189	-0.040204445	56.00663292	0.005269401
89.7461269	0.065272529	140.2413944	0.004927974					69.53676368	-0.038659204	56.20665661	-0.029191637
90.06550814	0.062837235	140.7404741	0.00473625					69.78422547	-0.035784517	56.4066803	-0.039716739
90.38488937	0.058048957	141.2395538	0.004529871					70.03168726	-0.032366255	56.60670399	-0.039976865
90.70427061	0.053123052	141.7386335	0.004413094					70.27914906	-0.031947397	56.80672767	-0.029461976
91.02365184	0.050354541	142.2377132	0.00431689					70.52661085	-0.029605421	57.00675136	-0.030015283
91.34303308	0.047182228	142.7367929	0.004237569					70.77407264	-0.026924606	57.20677505	0.026907269
91.66241431	0.042127284	143.2358726	0.004162114					71.02153443	-0.025533991	57.40679874	0.016047859
91.98179555	0.03692748	143.7349523	0.004026778					71.26899623	-0.023673022	57.60682243	-0.027769247
92.30117678	0.031122955	144.234032	0.003806764					71.51645802	-0.023911006	57.80684612	-0.00823198
92.62055802	0.026184417	144.7331117	0.003641846					71.76391981	-0.025073133	58.00686981	-0.032163729
92.93993925	0.02283476	145.2321914	0.00342176					72.0113816	-0.025228837	58.2068935	-0.031925506
93.25932048	0.021031228	145.7312711	0.003178565					72.2588434	-0.021922216	58.40691719	-0.023611881
93.57870172	0.020452712	146.2303508	0.002863171					72.50630519	-0.016257955	58.60694088	-0.043538285
93.89808295	0.018227206	146.7294305	0.002585497					72.75376698	-0.015581733	58.80696456	-0.100286111
94.21746419	0.015635082	147.2285102	0.002351942					73.00122877	-0.013933224	59.00698825	-0.121577029
94.53684542	0.015064488	147.7275898	0.002152474					73.24869057	-0.008207109	59.20701194	-0.178847685
94.85622666	0.015978032	148.2266695	0.001995864					73.49615236	-0.003051371	59.40703563	-0.275187913
95.17560789	0.015726288	148.7257492	0.001886799					73.74361415	-0.000551497	59.60705932	-0.374706092
95.49498913	0.011502978	149.2248289	0.001770571					73.99107594	-0.003590833	59.80708301	-0.372917381
95.81437036	0.009496251	149.7239086	0.001682873					74.23853774	-0.00722468	60.0071067	-0.323353552
96.1337516	0.009555442	150.2229883	0.001605621					74.48599953	-0.006771134	60.20713039	-0.271642549
96.45313283	0.010003739	150.722068	0.001545748					74.73346132	-0.004900985	60.40715408	-0.238500002
96.77251406	0.009716901	151.2211477	0.001477062					74.98092311	-0.000687142	60.60717777	-0.227858357
97.0918953	0.008283314	151.7202274	0.001387585					75.22838491	0.00502359	60.80720145	-0.238786956
97.41127653	0.007837414	152.2193071	0.001305538					75.4758467	0.006999729	61.00722514	-0.221513275
97.73065777	0.008781697	152.7183868	0.001235534					75.72330849	0.006601974	61.20724883	-0.133722277
98.050039	0.010013093	153.2174665	0.001167514					75.97077028	0.006278103	61.40727252	-0.091416878
98.36942024	0.011340846	153.7165462	0.001113335					76.21823208	0.006720002	61.60729621	-0.116167896
98.68880147	0.011943625	154.2156259	0.001006216					76.46569387	0.007096533	61.8073199	-0.12076402
99.00818271	0.012483817	154.7147056	0.00090894					76.71315566	0.006093796	62.00734359	-0.093281564
99.32756394	0.012573488	155.2137853	0.000834163					76.96061745	0.003437387	62.20736728	-0.060543384
99.64694517	0.011415603	155.712865	0.000747656					77.20807925	-0.001032011	62.40739097	-0.083356263
99.96632641	0.010465563	156.2119447	0.00072107					77.45554104	-0.001492344	62.60741466	-0.182089245
100.2857076	0.010283536	156.7110244	0.00070924					77.70300283	-0.00124305	62.80743834	-0.148551157
100.6050889	0.010628577	157.2101041	0.000688333					77.95046462	-0.00494892	63.00746203	-0.14596903
100.9244701	0.009610997	157.7091838	0.000638715					78.19792642	-0.007071164	63.20748572	-0.139080646
101.2438513	0.006663006	158.2082635	0.000607042					78.44538821	-0.008157829	63.40750941	-0.143726702
101.5632326	0.003493059	158.7073431	0.000609428					78.69285	-0.007991418	63.6075331	-0.208932421
101.8826138	0.000259704	159.2064228	0.000608841					78.94031179	-0.004766704	63.80755679	-0.197736275
102.2019951	-0.003512787	159.7055025	0.000593521					79.18777358	-0.006270071	64.00758048	-0.130510961
102.5213763	-0.006486666	160.2045822	0.000563002					79.43523538	-0.006745469	64.20760417	-0.094976631
102.8407575	-0.008358322	160.7036619	0.00052215					79.68269717	-0.005482928	64.40762786	-0.121574197
103.1601388	-0.009960182	161.2027416	0.000460685					79.93015896	-0.004255452	64.60765155	-0.127852241
103.47952	-0.01146668	161.7018213	0.000411798					80.17762075	-0.004186773	64.80767523	-0.130735217
103.7989012	-0.012849966	162.200901	0.000387087					80.42508255	-0.002930657	65.00769892	-0.146418223
104.1182825	-0.012685665	162.6999807	0.000368927					80.67254434	2.05196E-06	65.20772261	-0.106276615
104.4376637	-0.012992461	163.1990604	0.000315983					80.92000613	0.000233393	65.4077463	-0.136072138
104.7570449	-0.012158183	163.6981401	0.000259186					81.16746792	0.00101512	65.60776999	-0.157629396
105.0764262	-0.011264518	164.1972198	0.000215156					81.41492972	0.001191445	65.80779368	-0.156753604
105.3958074	-0.010639875	164.6962995	0.000163667					81.66239151	0.004198113	66.00781737	-0.1820965
105.7151886	-0.010466045	165.1953792	0.00013042					81.9098533	0.004549691	66.20784106	-0.190105174
106.0345699	-0.011564127	165.6944589	0.000122561					82.15731509	0.004395699	66.40786475	-0.24133591
106.3539511	-0.0118406	166.1935386	0.000100733					82.40477689	0.00470317	66.60788844	-0.263865161
106.6733323	-0.011376466	166.6926183	8.77854E-05					82.65223868	0.005828153	66.80791212	-0.201561536
106.9927136	-0.010214424	167.191698	5.83261E-05					82.89970047	0.006581986	67.00793581	-0.117939175
107.3120948	-0.009273945	167.6907777	4.10818E-05					83.14716226	0.006613985	67.2079595	-0.099108097
107.631476	-0.009201236	168.1898574	1.74656E-05					83.39462406	0.004388062	67.40798319	-0.046845663
107.9508573	-0.009086652	168.6889371	-4.50595E-06					83.64208585	0.004595614	67.60800688	-0.042915766
108.2702385	-0.008411918	169.1880168	-6.28682E-06					83.88954764	0.006082411	67.80803057	-0.032295376
108.5896197	-0.007686593	169.6870964	-4.77898E-05					84.13700943	0.007347948	68.00805426	-0.037270255
108.909001	-0.00743	170.1861761	-8.29444E-05					84.38447123	0.006708535	68.20807795	-0.03661007
109.2283822	-0.007756975	170.6852558	-8.64648E-05					84.63193302	0.005270866	68.40810164	-0.035959531
109.5477634	-0.007686051	171.1843355	-9.40822E-05					84.87939481	0.005543612	68.60812533	-0.025755343
109.8671447	-0.00694112	171.6834152	-0.000118208					85.1268566	0.005744973	68.80814901	-0.030387647
110.1865259	-0.006107778	172.1824949	-0.000136603					85.3743184	0.006967446	69.0081727	-0.049366422
110.5059071	-0.005539459	172.6815746	-0.000132786					85.62178019	0.006608424	69.20819639	-0.062818222
110.8252884	-0.005143786	173.1806543	-0.00013684					85.86924198	0.005541518	69.40822008	-0.041896424
111.1446696	-0.004233288	173.679734	-0.000139882					86.11670377	0.004473523	69.60824377	-0.030764555
111.4640509	-0.002835972	174.1788137	-0.000122725					86.36416557	0.004407055	69.80826746	-0.020019688
111.7834321	-0.001544968	174.6778934	-0.000117741					86.61162736	0.00354358	70.00829115	-0.030635614
112.1028133	-0.000781516	175.1769731	-0.000118936					86.85908915	0.003955832	70.20831484	-0.014226374
112.4221946	-0.000736348	175.6760528	-0.00011031					87.10655094	0.002925281	70.40833853	0.007183105
112.7415758	-0.000695969	176.1751325	-9.93845E-05					87.35401274	0.002648011	70.60836222	-0.010431082
113.060957	-0.000415004	176.6742122	-8.50654E-05					87.60147453	0.002237278	70.8083859	-0.009986348
113.3803383	0.00029005	177.1732919	-8.2216E-05					87.84893632	0.002633644	71.00840959	0.007940687
113.6997195	0.00107393	177.6723716	-6.78265E-05					88.09639811	0.002685983	71.20843328	-0.029645769
114.0191007	0.001378842	178.1714513	-6.82868E-05					88.34385991	0.003058926	71.40845697	0.003470151
114.338482	0.001463429	178.670531	-7.20912E-05					88.5913217	0.002229788	71.60848066	0.018391579
114.6578632	0.001615314	179.1696107	-7.30968E-05					88.83878349	0.001805461	71.80850435	-0.011253628
114.9772444	0.001880474	179.6686904	-6.52257E-05					89.08624528	0.00068044	72.00852804	-0.019903391
115.2966257	0.002247274	180.1677701	-5.98724E-05					89.33370708	0.00104205	72.20855173	-0.022098241
115.6160069	0.002923871	180.6668497	-6.05396E-05					89.58116887	0.001648221	72.40857542	0.020141445
115.9353881	0.003637994	181.1659294	-5.76711E-05					89.82863066	0.000988869	72.60859911	0.016241121
116.2547694	0.003894764	181.6650091	-4.66116E-05					90.07609245	0.000350675	72.80862279	-0.013361479
116.5741506	0.003862103	182.1640888	-2.06059E-05					90.32355425	0.000806408	73.00864648	0.021330089
116.8935318	0.003607757	182.6631685	-6.32176E-06					90.57101604	0.000632642	73.20867017	0.041523132
117.2129131	0.003688916	183.1622482	-5.12644E-06					90.81847783	0.001543798	73.40869386	-0.004571808
117.5322943	0.004276913	183.6613279	-6.10378E-06					91.06593962	0.000766098	73.60871755	0.008658913
117.8516755	0.004396073	184.1604076	-2.47574E-06					91.31340142	0.001546212	73.80874124	0.027159489
118.1710568	0.004245308	184.6594873	1.58328E-05					91.56086321	0.002113869	74.00876493	0.019874243
118.490438	0.004293793	185.158567	3.35684E-05					91.808325	0.000872841	74.20878862	0.003046089
118.8098192	0.004559514	185.6576467	3.06377E-05					92.05578679	0.001576783	74.40881231	0.002607784
119.1292005	0.004876406	186.1567264	2.46084E-05					92.30324858	0.000842747	74.608836	0.01289135
119.4485817	0.004851993	186.6558061	3.7111E-05					92.55071038	0.001602117	74.80885968	0.011542304
119.767963	0.004909305	187.1548858	4.55287E-05					92.79817217	0.000772842	75.00888337	0.035238081
120.0873442	0.00509932	187.6539655	4.54496E-05					93.04563396	0.000592134	75.20890706	0.025477709
120.4067254	0.005323624	188.1530452	4.30783E-05					93.29309575	0.000821277	75.40893075	0.018621324
120.7261067	0.0055388	188.6521249	5.11115E-05					93.54055755	0.001790336	75.60895444	-0.009344471
121.0454879	0.00543154	189.1512046	6.67006E-05					93.78801934	0.000729105	75.80897813	0.024194564
121.3648691	0.005259322	189.6502843	6.75154E-05					94.03548113	0.000634807	76.00900182	0.019154964
121.6842504	0.005336323	190.149364	7.05405E-05					94.28294292	-8.31019E-05	76.20902551	-0.003905591
122.0036316	0.005871046	190.6484437	7.45676E-05					94.53040472	0.000263746	76.4090492	0.017598138
122.3230128	0.006407146	191.1475234	8.33251E-05					94.77786651	0.00060023	76.60907289	0.01171772
122.6423941	0.006515435	191.646603	8.8093E-05					95.0253283	-0.000299902	76.80909657	0.038157648
122.9617753	0.006615315	192.1456827	9.86679E-05					95.27279009	-1.07958E-05	77.00912026	0.036236092
123.2811565	0.00669906	192.6447624	0.000105901					95.52025189	0.000356887	77.20914395	0.01888425
123.6005378	0.006816799	193.1438421	0.000108793					95.76771368	0.000142069	77.40916764	0.011263033
123.919919	0.007010962	193.6429218	0.000122965					96.01517547	7.49617E-05	77.60919133	0.014925161
124.2393002	0.006998789	194.1420015	0.00012387					96.26263726	0.000382632	77.80921502	0.022734495
124.5586815	0.006782289	194.6410812	0.000117109					96.51009906	0.001123466	78.00923871	0.022970366
		195.1401609	0.000120207					96.75756085	0.00046534	78.2092624	0.01960543
		195.6392406	0.00013035					97.00502264	-0.000476548	78.40928609	0.025989375
		196.1383203	0.000136069					97.25248443	0.000844295	78.60930978	0.022154049
		196.6374	0.000134095					97.49994623	-0.000402702	78.80933346	0.012630283
		197.1364797	0.000132164					97.74740802	-3.21416E-05	79.00935715	0.005891283
		197.6355594	0.000133787					97.99486981	-0.000941284	79.20938084	0.014369458
		198.1346391	0.000127094					98.2423316	0.00036005	79.40940453	0.040633652
		198.6337188	0.000133268					98.4897934	0.00029418	79.60942822	0.016167067
		199.1327985	0.000139875					98.73725519	-0.000209761	79.80945191	0.015309293
		199.6318782	0.000137173					98.98471698	-0.000600555	80.0094756	0.010368528
		200.1309579	0.000142561					99.23217877	-1.04431E-06	80.20949929	0.018548756
		200.6300376	0.000137911					99.47964057	-0.000318097	80.40952298	0.010007767
		201.1291173	0.00013146					99.72710236	-0.000437408	80.60954667	0.016246309
		201.628197	0.000131092					99.97456415	-0.000700652	80.80957035	0.020940012
		202.1272766	0.00013772					100.2220259	0.000100614	81.00959404	0.008014398
		202.6263563	0.000143858					100.4694877	0.001044961	81.20961773	0.03571991
		203.125436	0.000131404					100.7169495	0.000584677	81.40964142	0.042226049
		203.6245157	0.000122235					100.9644113	-0.00013994	81.60966511	0.027437751
		204.1235954	0.000131912							81.8096888	0.025267993
		204.6226751	0.000133197							82.00971249	0.02315609
		205.1217548	0.000127207							82.20973618	0.012494141
		205.6208345	0.000129025							82.40975987	0.026699185
		206.1199142	0.000129286							82.60978356	0.026414886
		206.6189939	0.000128106							82.80980724	0.000673806
		207.1180736	0.000123151							83.00983093	0.015284263
		207.6171533	0.000120453							83.20985462	0.022537992
										83.40987831	0.018188884
										83.609902	0.009763568
										83.80992569	0.00342674
										84.00994938	0.011759687
										84.20997307	0.020933899
										84.40999676	0.018942837
										84.61002045	0.010558902
										84.81004413	0.023826418
										85.01006782	0.037340295
										85.21009151	0.004636362
										85.4101152	0.014769595
										85.61013889	0.014322688
										85.81016258	0.00501079
										86.01018627	0.010905778
										86.21020996	0.01672409
										86.41023365	0.013684184
										86.61025734	-0.006610909
										86.81028102	-0.007111126
